# Supplementary material for: Knockout of OsGAPDHC7 Gene Encoding Cytosolic Glyceraldehyde-3-Phosphate Dehydrogenase Affects Energy Metabolism in Rice Seeds
Source: Int J Mol Sci. 2024 Nov 20;25(22):12470. doi: 10.3390/ijms252212470 (PMC11594994; doi:10.3390/ijms252212470)
Supplement: Supplementary file 1 [file ijms-25-12470-s001.zip]

Archive with 1 entries (1 files):
- ijms-3303963-supplementary.pdf
